# Supplementary material for: Outcomes of Geriatric Patients with Hepatocellular Carcinoma
Source: Curr Oncol. 2022 Jun 16;29(6):4332–41. doi: 10.3390/curroncol29060346 (PMC9221899; doi:10.3390/curroncol29060346)
Supplement: Supplementary file 1 [file curroncol-29-00346-s001.zip]

Archive with 1 entries (1 files):
- curroncol-1738268-supplementary.pdf
